# Supplementary material for: Student Perceptions of Substance Use Disorder Stigma as a Factor for Health Disparities: A Mixed-Methods Study
Source: Pharmacy (Basel). 2023 Jul 1;11(4):112. doi: 10.3390/pharmacy11040112 (PMC10366849; doi:10.3390/pharmacy11040112)
Supplement: Supplementary file 1 [file pharmacy-11-00112-s001.zip]

Archive with 1 entries (1 files):
- pharmacy-2368608-supplementary.pdf
